# Supplementary material for: Advances in Predictions of Oral Bioavailability of Candidate Drugs in Man with New Machine Learning Methodology
Source: Molecules. 2021 Apr 28;26(9):2572. doi: 10.3390/molecules26092572 (PMC8124353; doi:10.3390/molecules26092572)
Supplement: Supplementary file 1 [file molecules-26-02572-s001.zip]

Archive with 1 entries (1 files):
- molecules-1173812-supplementary.pdf
